# Supplementary material for: Spatiotemporal Analysis of Food Production–Demand Mismatch in China and Implications for Agricultural Structural Adjustment
Source: Foods. 2024 Jun 24;13(13):1990. doi: 10.3390/foods13131990 (PMC11241770; doi:10.3390/foods13131990)
Supplement: Supplementary file 1 [file foods-13-01990-s001.zip]

Archive with 1 entries (1 files):
- foods-3020006-supplementary.pdf
